# Supplementary material for: First Report of Anopheles annularis s.l., An. maculatus s.s., and An. culicifacies s.l. as Malaria Vectors and a New Occurrence Record for An. pseudowillmori and An. sawadwongporni in Alipurduar District Villages, West Bengal, India
Source: Microorganisms. 2024 Jan 3;12(1):95. doi: 10.3390/microorganisms12010095 (PMC10818895; doi:10.3390/microorganisms12010095)
Supplement: Supplementary file 1 [file microorganisms-12-00095-s001.zip]

Archive with 1 entries (1 files):
- microorganisms-2699629-supplementary.pdf
